# Supplementary material for: A tactile discrimination task to study neuronal dynamics in freely-moving mice
Source: Nat Commun. 2025 Jul 11;16:6421. doi: 10.1038/s41467-025-61792-0 (PMC12254278; doi:10.1038/s41467-025-61792-0)
Supplement: Supplementary file 9 — Source Data [file 41467_2025_61792_MOESM9_ESM.xlsx]

## Sheet: Fig. 2d
Trials to expert
Initial rule	Reversed rule	Second reversal	Third reversal
684	1076	NaN	NaN
309	1476	NaN	NaN
576	1014	NaN	NaN
554	1088	NaN	NaN
582	958	NaN	NaN
613	1160	NaN	NaN
390	746	653	NaN
418	1581	940	NaN
288	1202	732	598
377	678	552	804
417	1092	NaN	NaN
437	1162	760	NaN

## Sheet: Fig. 2e
d prime
Initial rule	Reversed rule	Extinction
2.68301	1.90217	-0.806356
2.64201	2.08076	-0.251006
3.04282	2.15901	0.0554128
2.23604	1.9124	-0.0122321
2.41162	1.8233	0.17962
2.2786	2.46475	-0.0075899
2.91087	2.20052	0.0308755
2.58208	2.72221	-0.11369
2.04059	1.99514	0.00886374
2.21006	2.62198	0.0240035
2.95268	2.28932	-0.0802145
3.51556	2.84067	-0.0611879
2.13674	1.73575	0.69895
2.33225	2.67867	0.0214629
2.43052	2.69751	0.0375681
2.1412	3.37626	-0.0860254
2.5727	1.83962	-0.426981
2.62044	2.132	-0.0472206
3.05275	2.47275	-0.0204369
3.00426	2.22485	-0.109421

## Sheet: Fig. 2f
d prime
20 mm	16 mm	12 mm	10 mm	8 mm	6 mm	4 mm	2 mm
2.4025	2.5084	3.05001	1.86341	2.32024	2.09798	0.348616	-0.0208673
2.14495	2.64893	2.2341	2.46756	1.98839	1.96871	-0.0508325	-0.0505151
2.02922	2.34686	2.76076	2.66627	2.05634	1.75411	0.113957	0.0124603
3.25254	2.18137	2.28018	2.33625	1.8064	1.70057	0.044865	-0.0449524
2.50896	2.02217	2.11574	2.13696	2.14891	1.92809	0.660606	0.298145
3.01552	2.70872	2.59514	2.45845	2.45229	1.95033	0.579327	-0.120441
3.22467	2.74895	2.34426	2.33389	2.20473	2.16001	0.924593	-0.0287361
2.75836	3.39574	2.83076	2.31876	2.58543	2.51454	1.21432	0.104603
2.19803	2.01331	2.11592	3.04612	2.8648	2.42108	1.22729	0.0866243
1.83499	2.51328	1.96341	3.04049	2.54241	2.27852	1.2117	0.0789103
2.44418	1.74721	3.07734	3.125	2.60843	2.16719	0.930007	0.520568
2.02869	1.94719	2.7842	2.98246	2.45704	1.98711	1.49043	-0.0681122
2.34063	3.24596	3.45054	3.58615	3.40687	2.79335	1.23382	-0.25329
2.76614	3.68948	3.65464	3.43803	3.16521	2.19107	1.05557	0.907485
2.93446	3.91504	3.91286	4.06411	3.57206	2.45797	0.994742	-0.253325
3.21776	2.31521	3.88594	3.49282	1.76125	2.51743	0.881988	0.479103
2.25366	3.12853	2.78146	2.29053	2.44922	1.10694	0.200276	0.299871
2.3639	2.19431	2.90476	2.28322	1.96931	1.51607	0.496793	-0.0106275
3.19531	2.54917	2.79238	2.19681	2.21225	0.481392	1.24315	0.0188727
3.13178	2.94397	2.54109	2.2364	1.70544	1.40487	0.551713	0.00654002
1.6874	1.73673	2.50939	2.56186	2.53091	1.75606	1.09168	0.196921
2.63388	3.13907	2.97863	2.61319	2.32635	2.05372	1.26259	0.313903
2.21113	1.7498	2.82435	2.69092	2.87037	2.3822	0.468386	0.102942
2.4106	3.08302	3.24328	2.44604	2.64668	1.98831	0.80576	-0.567356
1.73166	2.44857	2.85841	2.71116	3.0496	2.32359	0.870656	0.344008
2.53127	2.17073	2.27855	1.8361	2.28501	2.32953	1.49031	-0.0395059
2.30709	2.99667	2.87954	2.32714	2.70028	1.69011	0.677007	0.0777103
2.01909	3.56038	2.62899	3.03279	2.50531	2.62577	0.998044	0.295151
3.11083	2.92578	2.97551	2.81569	2.58821	2.31763	0.743868	0.182853
3.0653	3.18195	3.12259	2.80204	2.52775	1.70045	0.108021	0.0379872
3.33678	3.09208	2.96967	3.22233	2.05059	2.0919	0.570614	-0.00494615
3.46424	3.05183	2.63423	2.99014	1.80943	2.51508	0.903554	-0.0812784

## Sheet: Fig. 2g
Trials to expert
20 mm		16 mm		14 mm		12 mm
Initial rule	Reversed rule	Initial rule	Reversed rule	Initial rule	Reversed rule	Initial rule
684	1076	806	2042	1055	2080	1536
309	1476	709	1396	1057	2440	1288
576	1014	587	1461	1427	NaN	1133
554	1088					1325
582	958					1460
613	1160					1389
390	746
418	1581
288	1202
377	678
417	1092
437	1162

## Sheet: Fig. 3c
Onset latencies upon aperture touch [ms]
BC	VPM	POm	ZIv
NaN	91.5	20.5	2.5
14.5	29.5	16.5	21.5
NaN	52.5	70.5	21.5
35.5	3.5	65.5	NaN
20.5	140.5	39.5	NaN
31.5	10.5	148.5	NaN
68.5	193.5	28.5	13.5
14.5	8.5	33.5	50.5
7.5	19.5	1.5	27.5
13.5	37.5	47.5	100.5
12.5	60.5	46.5	38.5
64.5	41.5	3.5	42.5
6.5	29.5	21.5	68.5
3.5	173.5	5.5	19.5
152.5	36.5	0.5	9.5
4.5	15.5	16.5	13.5
14.5	140.5	14.5	4.5
1.5	14.5	3.5	97.5
5.5	181.5	26.5	148.5
15.5	142.5	144.5	17.5
72.5	6.5	14.5	36.5
80.5	63.5	40.5	77.5
21.5	11.5	21.5	1.5
2.5	27.5	7.5	45.5
4.5	24.5	46.5	11.5
91.5	65.5	5.5	11.5
123.5	159.5	39.5	7.5
16.5	35.5	20.5	24.5
10.5	110.5	16.5	45.5
38.5	40.5	23.5	10.5
NaN	6.5	30.5	12.5
45.5	64.5	52.5	81.5
45.5	2.5	35.5	4.5
54.5	10.5	87.5	8.5
96.5	41.5	23.5	7.5
38.5	64.5	25.5	2.5
79.5	34.5	10.5	49.5
6.5	NaN	18.5	21.5
0.5	15.5	42.5	7.5
28.5	5.5	11.5	2.5
34.5	2.5	9.5	1.5
30.5	4.5	NaN	23.5
6.5	29.5	39.5	9.5
32.5	4.5	36.5	40.5
7.5	4.5	52.5	7.5
28.5	3.5	20.5	NaN
95.5	19.5	NaN	3.5
86.5	39.5	17.5	85.5
6.5	14.5	23.5	NaN
6.5	13.5	1.5	1.5
0.5	145.5	53.5	5.5
30.5	143.5	19.5	5.5
4.5	1.5	21.5	NaN
3.5	45.5	2.5	0.5
3.5	34.5	15.5	1.5
69.5	11.5	NaN	0.5
15.5	61.5	NaN	146.5
3.5	27.5	38.5	2.5
26.5	12.5	19.5	0.5
2.5	8.5	21.5	10.5
24.5	50.5	NaN	5.5
17.5	1.5	27.5	7.5
39.5	24.5	0.5	70.5
92.5	4.5	3.5	13.5
190.5	1.5	6.5	159.5
25.5	27.5	35.5	101.5
50.5	198.5	17.5	53.5
41.5	18.5	31.5	4.5
68.5	56.5	43.5	5.5
47.5	1.5	40.5	26.5
87.5	21.5	5.5	21.5
27.5	24.5	8.5	5.5
3.5	NaN	40.5	22.5
10.5	37.5	18.5	0.5
110.5	24.5	145.5	28.5
27.5	NaN	15.5	0.5
28.5	NaN	0.5	94.5
76.5	NaN	50.5	69.5
38.5	31.5	13.5	9.5
6.5	8.5	1.5	10.5
44.5	131.5	2.5	118.5
33.5	36.5	18.5	0.5
20.5	8.5	42.5	122.5
159.5	10.5	18.5	11.5
159.5	66.5	2.5	28.5
14.5	54.5	1.5	NaN
48.5	7.5	5.5	55.5
7.5	NaN	68.5	135.5
56.5	4.5	0.5	5.5
35.5	41.5	49.5	0.5
37.5	68.5	NaN	4.5
25.5	39.5	36.5	69.5
4.5	17.5	47.5	11.5
51.5	23.5	30.5	0.5
104.5	NaN	17.5	153.5
49.5	3.5	0.5	20.5
7.5	9.5	18.5	2.5
38.5	170.5	25.5	133.5
60.5	90.5	29.5	15.5
130.5	NaN	0.5	71.5
64.5	37.5	75.5	15.5
3.5	32.5	106.5	115.5
68.5	13.5	13.5	31.5
6.5	82.5	66.5	6.5
1.5	20.5	155.5	17.5
21.5	8.5	16.5	14.5
13.5	1.5	24.5	NaN
12.5	8.5	59.5	13.5
146.5	2.5	22.5	12.5
37.5	12.5	81.5	93.5
53.5	146.5	3.5	13.5
7.5	6.5	26.5	5.5
87.5	47.5	30.5	NaN
8.5	51.5	12.5	92.5
16.5	0.5	26.5	97.5
20.5	35.5	1.5	4.5
80.5	31.5	185.5	37.5
112.5	NaN	5.5	NaN
64.5	0.5	26.5	NaN
53.5	9.5	177.5	67.5
0.5	30.5	40.5	103.5
131.5	10.5	2.5	3.5
39.5	6.5	34.5	3.5
101.5	0.5	0.5	0.5
73.5	64.5	20.5	4.5
4.5	96.5	7.5	3.5
114.5	8.5	84.5	73.5
0.5	4.5	57.5	NaN
33.5	51.5	54.5	10.5
173.5	36.5	35.5	58.5
NaN	3.5	69.5	101.5
34.5	44.5	183.5	72.5
40.5	0.5	3.5	4.5
38.5	137.5	3.5	7.5
0.5	106.5	2.5	132.5
65.5	8.5	68.5	61.5
48.5	57.5	65.5	35.5
7.5	1.5	0.5	141.5
32.5	14.5	13.5	51.5
0.5	13.5	61.5	3.5
NaN	82.5	46.5	6.5
6.5	28.5	5.5	10.5
152.5	15.5	39.5	123.5
68.5	3.5	29.5	19.5
1.5	22.5	93.5	11.5
65.5	16.5	0.5	173.5
15.5	40.5	24.5	34.5
9.5	29.5	67.5
5.5	20.5	3.5
NaN	43.5	0.5
1.5	25.5	35.5
110.5	19.5	14.5
1.5	0.5	56.5
6.5	6.5	18.5
132.5	1.5	5.5
2.5	53.5	0.5
80.5	1.5	13.5
NaN	0.5	2.5
31.5	9.5	71.5
80.5	45.5	4.5
7.5	97.5	18.5
16.5	66.5	43.5
11.5	34.5	124.5
3.5	41.5	7.5
80.5	9.5	5.5
13.5	5.5	2.5
7.5	NaN	74.5
18.5	43.5	93.5
3.5	115.5	1.5
22.5	3.5	1.5
13.5	30.5	136.5
47.5	27.5	26.5
2.5	8.5	21.5
NaN	23.5	8.5
21.5	196.5	10.5
13.5	25.5	3.5
26.5	12.5	38.5
17.5	28.5	20.5
116.5	14.5	18.5
13.5	NaN	6.5
NaN	100.5	NaN
4.5	15.5	1.5
36.5	51.5	16.5
16.5	159.5	1.5
5.5	1.5	170.5
11.5	9.5	1.5
18.5	32.5	5.5
22.5	NaN	4.5
74.5	6.5	52.5
3.5	NaN	9.5
7.5	29.5	3.5
8.5	80.5	16.5
21.5	8.5	60.5
1.5	3.5	66.5
82.5	23.5	30.5
15.5	NaN	64.5
5.5	0.5	2.5
NaN	1.5	16.5
6.5	7.5	0.5
30.5	9.5	NaN
82.5	62.5	15.5
23.5	149.5	154.5
42.5	18.5	25.5
27.5	72.5	38.5
9.5	62.5	85.5
7.5	5.5	124.5
31.5	6.5	29.5
0.5	83.5	6.5
15.5	NaN	0.5
90.5	26.5	8.5
16.5	24.5	48.5
23.5	3.5	124.5
12.5	23.5	82.5
5.5	11.5	44.5
38.5	14.5	9.5
28.5	2.5	1.5
93.5	56.5	5.5
141.5	11.5	181.5
NaN	12.5	4.5
18.5	0.5	111.5
7.5	1.5	69.5
1.5	NaN	156.5
25.5	63.5	62.5
7.5	22.5	17.5
0.5	10.5	5.5
47.5	24.5	8.5
47.5	10.5	13.5
32.5	4.5	17.5
46.5	83.5	3.5
2.5	41.5	27.5
25.5	16.5	25.5
NaN	134.5	0.5
NaN	13.5	99.5
105.5	35.5	11.5
26.5	28.5	20.5
5.5	89.5	3.5
46.5	9.5	10.5
1.5	11.5	152.5
24.5	10.5	4.5
46.5	49.5	NaN
7.5	12.5	66.5
1.5	0.5	21.5
NaN	2.5	1.5
125.5	NaN	NaN
14.5	0.5	8.5
96.5	3.5	179.5
4.5	48.5	0.5
55.5	23.5	70.5
17.5	3.5	NaN
162.5	25.5	8.5
156.5	15.5	19.5
57.5	71.5	7.5
6.5	1.5	14.5
7.5	13.5	156.5
55.5	136.5	63.5
61.5	10.5	5.5
6.5	9.5	5.5
50.5	17.5	11.5
76.5	30.5	19.5
20.5	29.5	13.5
153.5	65.5	52.5
56.5	0.5
49.5	23.5
40.5	23.5
160.5	2.5
6.5	8.5
5.5	80.5
34.5	4.5
125.5	22.5
103.5	28.5
44.5	NaN
36.5	13.5
14.5	0.5
22.5	190.5
52.5	10.5
69.5	11.5
4.5	13.5
24.5	19.5
19.5	40.5
19.5	7.5
NaN	9.5
20.5	6.5
15.5	5.5
68.5	2.5
87.5	6.5
45.5	5.5
140.5	9.5
20.5	2.5
9.5	129.5
13.5	12.5
43.5	NaN
NaN	NaN
49.5	1.5
14.5	NaN
14.5	0.5
84.5	NaN
115.5	15.5
5.5	15.5
48.5	15.5
110.5	79.5
8.5	8.5
90.5	18.5
60.5	1.5
138.5	24.5
55.5	6.5
0.5	27.5
49.5	NaN
116.5	79.5
NaN	23.5
14.5	NaN
NaN	44.5
54.5	16.5
NaN	9.5
57.5	25.5
20.5	3.5
131.5	60.5
142.5	11.5
4.5	48.5
19.5	64.5
44.5	186.5
4.5	3.5
54.5	8.5
3.5	NaN
105.5	150.5
13.5	40.5
7.5	10.5
116.5	10.5
5.5	94.5
40.5	6.5
103.5	NaN
135.5	NaN
0.5	10.5
36.5	17.5
9.5	20.5
33.5	21.5
11.5	16.5
NaN	37.5
38.5	85.5
63.5	33.5
2.5	NaN
88.5	56.5
40.5	16.5
13.5	0.5
192.5	12.5
40.5	30.5
21.5	108.5
125.5	19.5
106.5	30.5
23.5	138.5
14.5	1.5
0.5	0.5
42.5	1.5
54.5	3.5
43.5	0.5
39.5	12.5
56.5	2.5
12.5	2.5
9.5	29.5
121.5	176.5
NaN	11.5
41.5	25.5
43.5	3.5
NaN	NaN
3.5	15.5
43.5	22.5
88.5	13.5
67.5	32.5
4.5	30.5
0.5	68.5
48.5	1.5
NaN	2.5
12.5	24.5
15.5	11.5
33.5	16.5
4.5	15.5
35.5	9.5
0.5	5.5
66.5	67.5
0.5	169.5
57.5	0.5
2.5	9.5
56.5	24.5
7.5	2.5
8.5	26.5
31.5	3.5
5.5	118.5
27.5	74.5
110.5	134.5
0.5	20.5
9.5	1.5
9.5	0.5
16.5	3.5
17.5	9.5
8.5	18.5
52.5	1.5
33.5	10.5
5.5	80.5
31.5	22.5
40.5	131.5
62.5	0.5
80.5	28.5
24.5	126.5
18.5	2.5
1.5	2.5
9.5	98.5
27.5	39.5
0.5	1.5
27.5	1.5
2.5	34.5
120.5	8.5
30.5	48.5
92.5	71.5
21.5	2.5
	4.5
	5.5
	NaN
	72.5
	72.5
	10.5
	134.5

## Sheet: Fig. 4a
d prime
Pre pluck	Post pluck
2.3171	-0.059
2.1704	0.1624
3.574	1.0723
2.6167	0.7414
3.04	0.2759
3.4689	0.4538

## Sheet: Fig. 4b
d prime
20 mm		6 mm
Pre pluck	Post pluck	Pre pluck	Post pluck
4.01	1.3356	1.9205	0.4242
2.8531	1.968	2.4676	0.5283
3.1578	2.3302	2.0486	0.2435
3.4004	2.4481	2.3512	0.1254

## Sheet: Fig. 4c
d prime
Before		After
Sham	Ablation	Sham	Ablation
3.58783	3.43383	1.66118	1.31793
3.43634	2.82917	3.35245	1.57964
2.18351	3.23989	3.00277	0.907633
2.90285	3.02759	1.96684	1.11315

## Sheet: Fig. 4e
Max d prime
Sham	Ablated
4.01001	2.70457
3.23882	3.09981
3.15778	2.09957
3.4767	2.38511

## Sheet: Fig. 4f
d prime
Control	Lidocaine
NaN	0.392819
1.51061	1.54097
1.46484	1.5292
2.64142	1.97395
1.92066	1.1036
3.04149	1.32853
3.45302	-0.345649
3.20274	1.67759
3.27046	1.47281
3.10025	-0.0269289
2.84807	0.245118
2.84876	-0.0363756
2.25921	1.31902
3.28055	0.253126
2.8525	NaN

[truncated: 18 more sheets: Fig. 4h, Fig. 5b, Fig. 5c, Fig. 5e, Fig. 5g, Fig. 5j, Fig. 5k, Fig. 6b, Fig. 6d, Fig. 6f, Fig. S1c, Fig. S1e, Fig. S4a, Fig. S4b, Fig. S4c, Fig. S4e, Fig. S4f, Fig. S5]
